# Supplementary material for: Structural and Biochemical Characterization of Thioredoxin-2 from Deinococcus radiodurans
Source: Antioxidants (Basel). 2021 Nov 20;10(11):1843. doi: 10.3390/antiox10111843 (PMC8615215; doi:10.3390/antiox10111843)
Supplement: Supplementary file 1 [file antioxidants-10-01843-s001.zip]

Archive with 1 entries (1 files):
- antioxidants-1464755-supplementary.pdf
